# Supplementary material for: Molecular Basis of Unequal Alternative Splicing of Human SCD5 and Its Alteration by Natural Genetic Variations
Source: Int J Mol Sci. 2023 Mar 30;24(7):6517. doi: 10.3390/ijms24076517 (PMC10095032; doi:10.3390/ijms24076517)
Supplement: Supplementary file 1 [file ijms-24-06517-s001.zip]

Archive with 2 entries (2 files):
- Figures S1-S6_proof.pdf
- Tables S1-S9_rev.pdf
